# Supplementary material for: Poor Mobilization-Associated Factors in Autologous Hematopoietic Stem Cell Harvest
Source: Cancers (Basel). 2024 May 10;16(10):1821. doi: 10.3390/cancers16101821 (PMC11120230; doi:10.3390/cancers16101821)
Supplement: Supplementary file 1 [file cancers-16-01821-s001.zip]

Archive with 1 entries (1 files):
- cancers-2974932-supplementary.xlsx
