# Supplementary material for: Poor Mobilization-Associated Factors in Autologous Hematopoietic Stem Cell Harvest
Source: Cancers (Basel). 2024 May 10;16(10):1821. doi: 10.3390/cancers16101821 (PMC11120230; doi:10.3390/cancers16101821)
Supplement: Supplementary file 1 [file cancers-16-01821-s001.zip › cancers-2974932-supplementary.xlsx]

## Sheet: Supplementary Table S1
Mobilization chemotherapy regimen		Hematologic malignancy (n = 87)	Non-hematologic malignancy (n = 66)	Total Number of patients (n = 153)
Cyclophosphamide (≥ 2g/m2)	Cyclophosphamide alone 2g~6g/m2	14	0	14
	Cyclophosphamide 2.1g/m2 for 2 days, doxorubicin 25mg/m2 for 3 days, vincristine 1.5mg/m2	0	9	9
	Cyclophosphamide 1g/m2 for 2days, cisplatin 75mg/m2, vincristine 1.5mg/m2	0	2	2
Etoposide (≥ 300mg/m2)	Etoposide alone 375mg/m2 for 2~3 days	17	1	18
	Etoposide 100mg/m2 for 3 days, ifosfamide 5g/m2, carboplatin 375mg/m2 for 2 days	17	0	17
	Etoposide 100mg/m2 for 5 days, ifosfamide 1.8g/m2 for 5 days, carboplatin 150mg/m2 for 2 days	5	10	15
	Etoposide 100mg/m2 for 3 days, ifosfamide 1g/m2 for 5 days, cytarabine 100mg/m2 for 3 days, methotrexate 3g/m2	4	0	4
	Etoposide 200mg/m2 for 3 days, cisplatin 50mg/m2 for 4 days	0	3	3
	Etoposide 100mg/m2 for 5 days, ifosfamide 2.8g/m2 for 5 days	0	1	1
	Etoposide 100mg/m2 for 3 days, carboplatin 500m/m2 for 2 days	0	1	1
Cyclophosphamide plus etoposide	Cyclophosphamide 1.5g/m2 for 2 days, etoposid 75mg/m2 for 5 days, cisplatin 90m/m2, vincristine 1.5mg/m2	0	30	30
	Cyclophosphamide 1g/m2 for 3 days, etoposide 100mg/m2 for 3 days, methotrexate 2g/m2, L-asparaginase 6000KU/m2 for 7 days, dexamethasone	3	0	3
	Cyclophosphamide 2g/m2 for 2 days, etoposide 150mg/m2 for 3 days, bleomycin 15mg/m2	0	2	2
	Cyclophosphamide 1g/m2, etoposide 200mg/m2, doxorubicin 45mg/m2, bleomycin 15mg/m2 cisplatin 45mg/m2 for 2 days, vinblastine 1.5mg/m2	0	1	1
	Cyclophosphamide 750mg/m2, etoposide 50mg/m2 for 4 days, doxorubicin 10mg/m2 for 4 days, vincristine 1.5mg/m2	1	0	1
	Cyclophosphamide 440mg/m2 for 5 days, etoposide 100mg/m2 for 5 days	0	1	1
High-dose cytarabine	Cytarabine 2g/m2 x 2, cisplatin 100mg/m2, dexamethasone	17	0	17
	Cytarabine 2g/m2 x 2, methotrexate 3.5g/m2, thiotepa 20mg/m2	1	0	1
	Cytarabine 2g/m2 x 2 for 2 days etoposide 150mg/m2, vincristine 1.5mg/m2, dexamethasone	1	0	1
	Cytarabine 3g/m2 for 4 days, etoposide 200mg/m2	1	0	1
Other	Arsenic trioxide 0.15mg/kg daily, all-trans retinoic acid 45mg/m2 daily	3	0	3
	Gemcitabine 800mg/m2, cisplatin 20mg/m2, dexamethasone	2	0	2
	Cyclophosphamide 1g/m2, doxorubicin 50mg/m2, vincristine 1.5g/m2	0	2	2
	Ifosfamide 3g/m2 for 2 days, dactinomycin 1.5mg/m2, vincristine 1.5mg/m2	0	2	2
	Topotecan 0.75mg/m2 for 5 days, cyclophosphamide 250mg/m2 for 5 days	0	1	1
	Cyclophosphamide 750mg/m2, doxorubicin 50mg/m2, vincristine 1.4mg/m2, prednisone	1	0	1

## Sheet: Supplementary Table S2
Diagnosis	Total	Poor	Good
Hematologic disease	419	144	275
Multiple myeloma	201	50	151
Non-Hodgkin lymphoma	197	90	107
B-cell lymphoid proliferation and lymphomas
Large B cell lymphoma	136	61	75
Mantle cell lymphoma	14	9	5
POEMS syndrome	5	2	3
Burkitt lymphoma	2	1	1
B-cell lymphoma, other	1	0	1
Follicular lymphoma	1	0	1
Marginal zone B-cell lymphoma	1	1	0
T-cell and NK-cell lymphoid proliferation and lymphomas
Peripheral T-cell lymphoma	11	6	5
Extranodal NK/T-cell lymphoma	10	5	5
Anaplastic large cell lymphoma	7	1	6
Angioimmunoblastic T-cell lymphoma	5	3	2
T-cell lymphoma, other	3	0	3
Intestinal T-cell lymphoma	3	1	2
NK/T-cell lymphoma	1	1	0
Other lymphoma
Central nervous system lymphoma	2	1	1
Hodgkin lymphoma	7	1	6
Acute myeloid leukemia	5	1	4
amyloidosis, AL type	4	0	4

## Sheet: Supplementary Table S3
Diagnosis	Total	Poor	Good	Age < 10y	Age < 20y
Non-Hematologic disease	72	6	66	49	63
Central nervous system
Medulloblastoma	16	1	15	13	16
Atypical teratoid/rhabdoid tumor	9	0	9	7	8
Anaplastic ependymoma	3	0	3	2	3
Central nervous system embryonal tumor	3	1	2	3	3
Retinoblastoma	2	0	2	2	2
Pineal gland tumor	2	0	2	1	1
Embryonal tumour with multilayered rosettes	1	0	1	1	1
Glioblastoma	1	0	1	1	1
Abdominal tumor
Neuroblastoma	15	1	14	14	15
Wilms tumor	2	0	2	1	2
Rhabdoid tumor	1	0	1	1	1
Germ cell tumor
Germ cell tumor	3	1	2	1	1
Yolk sac tumor	2	0	2	0	1
Endodermal sinus tumor, ovary	1	0	1	0	1
Ovarian cancer	1	0	1	0	1
Bone tumor
Ewings sarcoma	3	0	3	1	3
Osteosarcoma, femur, left	1	0	1	0	0
Others
Rhabdomyosarcoma	4	2	2	1	2
Histiocytic sarcoma	1	0	1	0	0
Intimal sarcoma, heart	1	0	1	0	1

## Sheet: Supplementary Table S4
Factors	Hematologic diseases (n = 419)				Non-hematologic diseases (n = 72)
	Poor (n = 144)	Good (n = 275)	P		Poor (n = 6)	Good (n = 66)	P
Age at diagnosis	61 (54-65)	59 (52-63)	0.006		14 (7-21)	3 (1-11)	0.055
> 20	1 (0.7)	8 (2.9)	0.174		1 (16.7)	6 (9.1)	0.471
> 60	74 (51.4)	107 (38.9)	0.017		0 (0.0)	0 (0.0)	-
Sex
Male	71 (49.3)	155 (56.4)	0.181		5 (83.3)	43 (65.2)	0.656
Female	73 (50.7)	120 (43.6)			1 (16.7)	23 (34.8)
Weight	63.9 (54.7-71.8)	64.5 (58.0-74.0)	0.475		45.6 (19.3-54.5)	14.9 (11.4-40.4)	0.121
Number of chemotherapy	5 (4-8)	5 (4-6)	0.013		5 (1-8)	4 (1-6)	1
Prior use of myelotoxic agents	101 (70.1)	91 (33.1)	<0.001		1 (16.7)	12 (18.2)	1
Radiotherapy (spine/pelvis)	11 (7.6)	15 (5.5)	0.398		3 (50.0)	5 (7.6)	0.016
Bone marrow involvement	21 (14.6)	35 (12.7)	0.651		1 (16.7)	18 (27.3)	1
Laboratory parmeters*
Hemoglobin	10.4 (9.1-11.7)	11.1 (9.9-12.4)	<0.001		8.7 (7.6-9.8)	8.2 (7.5-9.3)	0.626
White blood cell	4.05 (2.80-5.06)	4.59 (3.50-5.89)	0.003		3.41 (0.71-7.16)	0.98 (0.42-2.62)	0.209
Platelet	175 (115-216)	235 (178-294)	<0.001		57 (14-173)	80 (43-149)	0.332
Diagnosis to mobilization (days)	173 (144-256)	167 (138-200)	0.009		164 (110-378)	106 (63-209)	0.283
Mobilization regimen
G-CSF alone	110 (76.4)	222 (80.7)	0.298		1 (16.7)	5 (7.6)	0.418
Chemotherapy + G-CSF	34 (23.6)	53 (19.3)			5 (83.3)	61 (92.4)
Pre-CD34+ cells	4 (2-8)	30 (18-51)	<0.001		4 (2-8)	48 (20-116)	<0.001
Product CD34+ cells, first day	0.45 (0.20-0.71)	2.65 (1.79-4.16)	<0.001		0.50 (0.17-1.16)	4.63 (1.68-13.44)	<0.001
Total CD34+ cells	3.45 (2.28-5.01)	6.01 (4.28-7.82)	<0.001		1.23 (0.62-3.62)	13.53 (7.55-22.79)	<0.001
Use of plerixafor	132 (91.7)	-	-		2 (33.3)	-	-
*Laboratory parameter measured at the day of mobilization day 1.
